# Supplementary material for: Impact of Oncotype DX testing on ER+ breast cancer treatment and survival in the first decade of use
Source: Breast Cancer Res. 2021 Jul 17;23:74. doi: 10.1186/s13058-021-01453-4 (PMC8285794; doi:10.1186/s13058-021-01453-4)
Supplement: Supplementary file 2 — Additional file 2: Supplementary Tables. Two supplementary tables. [file 13058_2021_1453_MOESM2_ESM.xlsx]

## Sheet: Suppl. Table 1
Suppl. Table 2. Chemotherapy improves BCSS in high risk score patients
	High		Intermediate		Low
All (2004-2009)	HR	P value	HR	P value	HR	P value
Chemotherapy (Yes vs No/Unknown)	0.59 (0.43, 0.82)	0.00141	0.92 (0.73, 1.16)	0.47857	1.34 (0.9, 2)	0.14729
Radiation (Yes vs No/Unknown)	1.36 (0.99, 1.86)	0.05544	0.7 (0.56, 0.87)	0.00145	0.8 (0.6, 1.07)	0.14009
Age (Old vs Young)	1.36 (0.96, 1.95)	0.08649	1.3 (1.01, 1.67)	0.04357	1.4 (1, 1.95)	0.04923
Stage (Stage I as baseline)
Stage II	2.22 (1.58, 3.13)	4.5e-06	2.04 (1.58, 2.62)	3.1e-08	2.89 (2.11, 3.95)	2.9e-11
Stage III	4.64 (1.96, 11)	0.00049	6.51 (3.21, 13.2)	2.1e-07	13.61 (5.03, 36.85)	2.8e-07
Stage IV	10.33 (3.71, 28.75)	7.9e-06	22.51 (11.01, 46.02)	1.39e-17	147.36 (58.28, 372.59)	5.09e-26
Grade (Grade I as baseline)
Grade II	1.72 (0.69, 4.28)	0.24226	1.86 (1.31, 2.64)	0.00056	2.25 (1.54, 3.27)	2.3e-05
Grade III	1.84 (0.75, 4.52)	0.18625	3.1 (2.14, 4.51)	2.8e-09	2.49 (1.48, 4.16)	0.00054
Lymph node (+ vs -)	1.9 (1.21, 2.97)	0.00509	1.08 (0.75, 1.55)	0.69721	0.58 (0.35, 0.96)	0.03543
ER+HER2- (2010-2015)
Chemotherapy (Yes vs No/Unknown)	0.73 (0.52, 1.03)	0.0737	1.03 (0.8, 1.33)	0.80459	1.25 (0.76, 2.06)	0.384
Radiation (Yes vs No/Unknown)	0.81 (0.59, 1.12)	0.206	0.68 (0.53, 0.87)	0.00231	0.8 (0.59, 1.09)	0.152
Age (Old vs Young)	1.02 (0.7, 1.49)	0.9131	1.94 (1.38, 2.72)	0.00013	2.79 (1.72, 4.52)	3.1e-05
Stage (Stage I as baseline)
Stage II	1.57 (1.08, 2.29)	0.0179	2.07 (1.53, 2.81)	2.8e-06	2.13 (1.46, 3.1)	7.9e-05
Stage III	5.41 (2.64, 11.12)	4.2e-06	3.84 (1.95, 7.57)	9.9e-05	6.2 (2.92, 13.16)	2e-06
Stage IV	15.65 (7.37, 33.27)	8.6e-13	40.69 (20, 82.81)	1.53e-24	56.49 (24.86, 128.35)	5.74e-22
Grade (Grade I as baseline)
Grade II	5.54 (0.76, 40.24)	0.0903	1.31 (0.89, 1.92)	0.1708	1.49 (1.04, 2.13)	0.03
Grade III	7.26 (1.01, 52.07)	0.0487	3.2 (2.16, 4.73)	5.8e-09	1.82 (1.07, 3.09)	0.026
Lymph node (+ vs -)	1.71 (1.15, 2.54)	0.0085	1.45 (1.06, 2)	0.02088	1.13 (0.75, 1.7)	0.555
ER+HER2+ (2010-2015)
Chemotherapy (Yes vs No/Unknown)	0.36 (0.09, 1.42)	0.14	0.74 (0.12, 4.67)	0.75	1.58 (0.14, 18.03)	0.71
Radiation (Yes vs No/Unknown)	1.1 (0.29, 4.22)	0.89	0.46 (0.08, 2.83)	0.4	0.36 (0.03, 4.02)	0.4
Age (Old vs Young)	1.81 (0.22, 14.81)	0.58	NA	NA	NA	NA
Stage (Stage I as baseline)
Stage II	0.86 (0.16, 4.53)	0.86	0 (0, Inf)	1	2.07 (0.18, 23.89)	0.56
Stage III	0 (0, Inf)	1	0 (0, Inf)	1	0.76 (0, Inf)	1
Stage IV	4.92 (0.29, 83.57)	0.27	NA	NA	0 (0, Inf)	1
Grade (Grade I as baseline)
Grade II	NA	NA	0.77 (0.07, 8.8)	0.83	NA	NA
Grade III	NA	NA	1.75 (0.15, 20.02)	0.65	0.52 (0, Inf)	1
Lymph node (+ vs -)	3 (0.45, 20.09)	0.26	NA	NA	0 (0, Inf)	1

## Sheet: Suppl. Table 2
Suppl. Table 1. Intermediate and high risk patients have worse BCSS and OS
	BCSS		OS
All (2004-2009)	HR	P value	HR	P value
Oncotype DX group (Low vs Intermediate)	2.08 (1.73, 2.49)	2.7e-15	1.22 (1.1, 1.36)	0.00016
Oncotype DX group (Low vs High)	3.93 (3.14, 4.93)	2.32e-32	1.94 (1.67, 2.26)	1.24e-17
Age (Old vs Young)	1.3 (1.1, 1.55)	0.0026	2.67 (2.34, 3.05)	7.42394e-47
Stage (Stage I as baseline)
Stage II	2.35 (1.98, 2.78)	3.52e-23	1.66 (1.49, 1.86)	1.37365e-19
Stage III	7.44 (4.61, 12.01)	2.1e-16	3.81 (2.63, 5.54)	2e-12
Stage IV	20.1 (12.27, 32.92)	9.7e-33	9.21 (5.83, 14.54)	1.72233e-21
Grade(Grade I as baseline)
Grade II	2.09 (1.64, 2.68)	3.9e-09	1.33 (1.17, 1.5)	8.5e-06
GradeIII	2.73 (2.08, 3.59)	5.3e-13	1.55 (1.33, 1.8)	2.5e-08
Lymph node (+ vs -)	1.08 (0.85, 1.39)	0.5261	1.15 (0.97, 1.36)	0.10291
All (2010-2015)
Oncotype DX group (Low vs Intermediate)	2.22 (1.83, 2.7)	9.4e-16	1.22 (1.09, 1.37)	0.00042
Oncotype DX group (Low vs High)	4.86 (3.82, 6.18)	7.89e-38	2.18 (1.85, 2.56)	7.34e-21
Age (Old vs Young)	1.72 (1.38, 2.14)	1.1e-06	2.79 (2.38, 3.28)	3.36e-36
Stage (Stage I as baseline)
Stage II	1.94 (1.59, 2.36)	4e-11	1.48 (1.31, 1.67)	2.6e-10
Stage III	4.7 (3.13, 7.05)	7.6e-14	2.89 (2.14, 3.89)	3.2e-12
Stage IV	28.21 (18.48, 43.06)	4.71e-54	14.3 (9.98, 20.5)	1.61e-47
Grade(Grade I as baseline)
Grade II	1.54 (1.2, 1.99)	0.0008	1.13 (1, 1.29)	0.05311
GradeIII	2.69 (2.04, 3.55)	2.9e-12	1.5 (1.28, 1.76)	6.7e-07
Lymph node (+ vs -)	1.44 (1.17, 1.78)	0.00058	1.18 (1.02, 1.36)	0.02618
Subtype (ER+HER2+ vs ER+HER2-)	0.8 (0.5, 1.26)	0.33297	1.06 (0.79, 1.41)	0.71137
